# Supplementary material for: TGF-β loaded exosome enhances ischemic wound healing in vitro and in vivo
Source: Theranostics. 2021 Apr 30;11(13):6616–31. doi: 10.7150/thno.57701 (PMC8120220; doi:10.7150/thno.57701)
Supplement: Supplementary file 2 — Supplementary table S2. [file thnov11p6616s2.xlsx]

## Sheet: genelist
	T963	T973	T974	TP957	TP959	TP961
SAMHD1	-0.2707	0.0667824	0.394924	-1.11137	-0.596219	-0.380738
DTL	-0.26065	0.29979	-0.0483205	-1.52942	-0.677227	-0.685125
FBLIM1	-0.389175	0.546094	0.590324	-1.80839	-1.18501	-1.34856
PNP	-0.097712	0.333917	0.339883	-1.39298	-0.822224	-0.980564
S1PR1	-0.226766	0.411236	0.379909	-2.18838	-1.31347	-1.55198
SELE	-0.273659	0.353276	0.0303659	-3.228	-1.88678	-1.24977
PCDH17	0.17917	0.208745	0.18583	-1.79608	-1.22703	-0.594819
MMP3	0.150067	0.291105	0.628892	-5.92047	-3.65325	-2.36569
PLA2G2D	-0.190799	0.869498	0.0225958	-4.50506	-4.08582	-0.641462
PKIB	-0.0326525	0.118611	0.169239	-1.46394	-1.32481	-0.382266
SELP	-0.31704	0.661351	0.370216	-3.28057	-2.45535	-1.54207
CSF2RB	-0.15834	0.832563	0.196187	-2.59352	-2.17429	-1.03619
UBASH3B	-0.377467	0.43823	0.211938	-1.18152	-0.953825	-0.441332
LIPG	-0.58456	0.70954	0.337403	-2.42148	-2.54657	-0.843976
KNL1	-0.578269	0.629841	-0.318455	-0.870244	-0.837481	-0.50963
CLSPN	-0.420698	0.868069	-0.311886	-0.945676	-0.869131	-0.404695
ANLN	-0.316107	0.730902	-0.160856	-1.74982	-1.47194	-0.982339
ETV4	-0.371763	0.962146	-0.0126554	-1.44526	-1.44749	-0.791436
NEK2	-0.419117	0.895185	0.083008	-1.57154	-1.495	-0.813462
EXO1	-0.89913	0.887136	-0.13964	-2.13902	-1.57705	-0.590657
S100A6	-0.845028	1.17437	-0.357022	-2.08263	-1.96719	-0.803389
KIF2C	-0.381086	0.659082	0.063488	-1.07247	-1.19756	-0.451892
SLC11A1	-0.338475	1.42787	-1.21413	-3.94668	-3.11241	-1.56182
CENPE	-0.139301	0.699287	-0.256785	-1.05889	-0.907141	-0.526473
CENPU	0.00649247	0.508127	-0.182634	-0.638321	-0.558005	-0.382943
TOP2A	-0.163661	0.528789	-0.205856	-1.17356	-0.887035	-0.176472
CXCL5	-0.605139	1.35826	-0.656985	-4.5307	-2.76097	-0.800066
SPAG5	-0.43294	0.658935	-0.14965	-1.18825	-0.827911	-0.524411
CCNB2	-0.232285	0.713316	-0.297454	-1.22806	-0.779687	-0.457912
BUB1	-0.341201	0.798703	-0.167079	-1.73309	-1.14546	-0.681653
CKAP2L	-0.287575	0.681163	-0.16556	-1.38737	-0.89273	-0.345109
SHCBP1	-0.46921	0.69712	-0.200883	-1.64685	-1.08006	-0.517638
SLFN13	-0.190244	0.673389	-0.0529332	-1.31754	-1.5978	-0.373247
CSF3R	-0.287902	1.36851	-0.941055	-4.64	-5.6947	-1.87663
NFKBID	-0.0962921	0.631359	-0.278666	-0.853044	-1.67979	-0.331861
PGLYRP1	0.109525	0.581759	-0.0095141	-1.08083	-1.92908	-0.635599
MPL	-0.236164	0.915746	-0.004539	-1.20528	-2.15802	-0.910617
AREG	-1.22892	1.30555	-0.380077	-2.03463	-2.82367	-0.188184
LAMA3	-1.75854	1.22969	0.0831491	-1.47229	-3.24348	-1.53543
MMP28	-1.32823	1.01397	0.41406	-1.50814	-2.38881	-1.20705
B3GNT8	-1.51164	1.02828	0.45501	-1.53274	-2.5687	-1.19581
ABCC3	-0.644789	0.785154	0.155885	-1.17411	-1.96889	-0.685669
E2F8	-0.861526	0.857708	-0.165206	-1.09368	-2.28588	-0.551576
CENPN	0.0435286	0.238319	-0.358455	-0.719711	-0.195511	-0.670453
PAICS	-0.0915305	0.623329	-0.27549	-1.19103	-0.568682	-0.923281
CCL4	-0.250036	1.45033	-1.5173	-3.73819	-2.58644	-4.05377
PLK4	-0.695497	0.536857	-0.216538	-1.23514	-0.42512	-1.23593
PPIL1	-0.709356	0.509869	-0.131196	-1.38365	-0.518517	-0.935219
ANXA3	-0.361649	0.68127	-0.0564015	-1.81124	-0.561746	-0.966719
CDK1	-0.366586	0.783474	-0.383162	-1.74333	-0.73644	-1.14574
TPX2	-0.435067	0.745077	-0.19585	-1.60986	-0.734948	-1.0566
RACGAP1	-0.242583	0.6207	-0.0586437	-1.23956	-0.692647	-0.791505
KIF11	-0.416608	0.671935	-0.229374	-1.61272	-1.11647	-0.959663
NUF2	-0.354163	0.730547	-0.404164	-1.48802	-0.773337	-0.843776
DLGAP5	-0.493201	0.709781	-0.273258	-1.28144	-0.579279	-0.81858
PCNA	-0.394861	0.648223	-0.219807	-1.01495	-0.526958	-0.618777
OGFRL1	-0.0480248	0.095908	-0.208865	-0.692302	-0.766111	-0.748013
SPRED3	0.211014	0.489657	0.0192418	-1.21376	-1.74094	-1.66911
MOB3C	0.0775594	0.704121	-0.25389	-0.998951	-1.39123	-0.960441
ANP32B	0.104787	0.440565	-0.142707	-0.470777	-0.637348	-0.453287
POC1A	0.0491739	0.548964	0.00697816	-0.647571	-0.85839	-0.936677
CDCA3	-0.0171362	0.744615	-0.275824	-0.7498	-1.37073	-1.39993
KIF23	-0.365138	0.882209	-0.00597075	-1.17509	-1.15722	-1.09509
KIF20A	-0.409568	0.85708	-0.0181398	-1.32108	-1.33318	-1.47335
NCAPG2	-0.378984	0.795748	-0.263705	-1.40127	-1.25421	-1.05344
RRM2	-0.531564	1.01964	-0.23194	-1.35655	-1.64018	-1.15548
UBE2C	-0.411984	1.03088	-0.285029	-1.73433	-1.92028	-1.28807
MCM7	-0.285684	0.73981	0.0381659	-0.649049	-1.25067	-0.829462
CDCA8	-0.359155	0.839974	-0.0356727	-0.664226	-1.25326	-0.708208
PLK1	-0.51073	0.957477	-0.0201935	-1.51346	-2.64411	-1.92858
UBE2S	0.0816373	0.675176	-0.0410769	-0.844769	-1.40568	-0.984263
	-0.332936	0.437314	-0.0430697	-0.622937	-0.428688	-0.489511
EFHD2	-1.0379	1.13773	0.118409	-1.633	-1.45228	-1.8331
MCM4	-0.45343	0.80873	-0.204014	-0.861164	-0.917601	-0.826279
CCNA2	-0.715691	0.956635	-0.296883	-1.06106	-1.53926	-1.7542
MCM3	-0.345147	0.831228	-0.101492	-0.965679	-1.03873	-1.28697
LMNB1	-0.476112	0.693201	-0.0748001	-1.00508	-1.24604	-1.33621
RAN	-0.291422	0.456054	-0.00748113	-0.573129	-0.648088	-0.758932
TMEM88	-0.0881272	0.556783	0.359469	-1.39898	-1.66157	-0.865868
MYBL2	-0.412307	0.80207	0.354331	-1.28844	-1.61795	-0.891897
IL20	-2.52419	1.45263	-0.0634612	-5.82055	-7.94564	-3.74054
CA9	-1.0561	0.696207	0.769436	-1.94138	-2.81166	-1.35299
FGR	-0.197069	0.31409	0.352361	-0.841347	-1.10019	-0.84505
UPP1	-0.267179	0.372496	0.711384	-1.77324	-2.19051	-1.511
ADORA2B	-0.17117	0.495353	-0.0282548	-1.05078	-1.11854	-1.06802
KIFC1	-0.295498	0.821316	0.0552237	-1.53593	-1.56332	-1.55491
ZNF366	-0.101301	0.549762	0.151046	-1.35009	-1.41325	-1.33869
CLIC1	-0.0206658	0.380151	0.177868	-0.575948	-0.703049	-0.740327
KIF21B	-0.181048	0.514344	0.412088	-1.24877	-1.27012	-1.07231
AURKA	-0.655286	0.785484	0.171274	-1.77873	-1.80101	-1.53137
MTHFD1L	-0.332061	0.539038	0.33314	-0.757011	-1.0776	-0.849788
PCK2	-0.418828	0.473148	0.489373	-0.524667	-1.24252	-0.889513
ARL4C	-0.532002	0.773639	0.288653	-0.715305	-1.77928	-1.75786
MCM5	-0.586804	0.925115	0.181899	-0.983434	-1.71957	-1.35472
MCM2	-0.52029	0.893039	0.146328	-0.85524	-1.37651	-1.46197
FHL2	-0.753911	0.580055	0.263367	-0.579486	-0.76477	-1.32352
SERBP1	-0.535596	0.304283	0.0474777	-0.302877	-0.422364	-0.806182
CCT6A	-0.417188	0.180595	0.0110587	-0.696284	-0.392327	-1.13169
CKAP2	-1.05056	0.844468	-0.0842615	-1.68071	-1.5094	-3.12874
UBE2V1	-0.349208	0.559135	0.19621	-0.932682	-0.707275	-1.80263
FAM98B	-0.236725	0.393079	-0.275169	-0.640688	-0.431877	-1.08336
CSE1L	-0.151137	0.405616	0.0160784	-0.482442	-0.484219	-0.835019
TNFRSF12A	-0.0106614	0.734198	-0.152393	-1.27757	-1.21679	-1.90652
CAPN2	-0.0903892	0.427033	0.173428	-1.34267	-0.4328	-1.61773
SLC16A1	-0.351641	0.697178	-0.259518	-2.15036	-1.02282	-2.58925
MARCKSL1	-0.0530387	0.547955	0.034236	-0.958182	-0.72013	-1.68904
WDR1	-0.11314	0.439384	0.323575	-0.909272	-0.664628	-1.72797
GALE	-0.130899	0.509533	0.326175	-1.46234	-0.925372	-2.13925
RFLNB	0.231182	0.325627	0.213698	-0.928297	-0.918457	-1.94284
ESYT1	0.102119	0.307401	0.158758	-0.736046	-0.330298	-1.24693
TES	-0.0127147	0.0176892	0.0369799	-0.941633	-0.581295	-1.38566
ZYX	0.197119	0.293696	0.300673	-1.0831	-0.753888	-1.96085
ENAH	-0.305219	0.220759	0.342981	-0.674389	-1.07565	-1.44153
SLC16A3	-0.812668	0.602107	0.759846	-1.46988	-2.41211	-2.70951
ICAM2	-0.326673	0.259535	0.746608	-1.31439	-1.36105	-1.62327
TRNT1	-0.349324	0.175372	0.544211	-0.816371	-1.03554	-1.73894
EXOC3L1	-0.0400183	0.260821	0.507455	-0.917335	-1.02648	-1.7024
EIF4EBP1	-0.016918	0.275375	0.368316	-0.631318	-0.769305	-1.02607
PSME3	-0.13939	0.403949	0.211831	-0.691745	-0.737182	-1.47681
ST8SIA4	-0.12881	0.138628	0.0331241	-0.677641	-0.858741	-1.36126
HDGF	-0.125743	0.451337	0.254661	-0.636621	-1.11423	-1.90913
LITAF	-0.154839	0.467893	0.29756	-0.403424	-1.17722	-1.64455
PKM	-0.158572	0.552087	0.387128	-0.650206	-1.4046	-1.73504
NCL	-0.303894	0.669151	0.0938634	-0.527449	-1.10592	-1.61001
ATP2A2	-0.503452	0.52784	0.288381	-0.699992	-1.13244	-1.93733
ITGB2	-0.0757753	0.586659	0.345626	-1.27693	-1.94643	-1.70506
EFNB1	-0.363193	0.685914	0.261842	-1.14904	-1.97579	-1.9341
TK1	-0.147048	0.793034	0.0525509	-0.934981	-1.78323	-1.58759
PRC1	-0.20743	0.782922	0.0709469	-1.45302	-2.30127	-2.06816
CHST3	0.0847838	0.501805	0.087676	-0.589241	-1.39918	-1.66006
IRAK1	0.112125	0.434611	0.169465	-0.558683	-1.28611	-1.28395
FEN1	-0.249039	0.676233	0.0550704	-0.79637	-1.22732	-1.40246
IGSF8	-0.296291	0.785541	0.108989	-1.03179	-1.61785	-2.11266
NUP62	-0.227871	0.588281	0.199184	-0.557349	-1.08224	-1.27071
CYP51A1	-0.602832	0.330454	0.170594	-0.595315	-0.484716	-0.659533
PTHLH	-2.26807	1.06377	0.561224	-2.12656	-2.68308	-1.71745
SNORA74	-0.831912	0.346573	0.0871231	-1.00319	-0.960047	-0.795871
RAP2B	-0.855286	0.391216	0.434258	-0.576855	-1.05109	-1.38914
BMP2K	-0.821017	0.459667	0.309992	-0.60926	-0.967636	-0.956918
DSC2	-3.02391	0.446727	0.839639	-2.21815	-3.03839	-3.35888
FAM162A	-1.09663	0.476592	0.257188	-0.484824	-1.02234	-0.986094
GJB6	-3.01481	0.405687	1.04366	-1.26199	-2.77373	-2.27423
NAB1	-0.832241	0.322225	0.0921166	-0.318666	-1.44376	-1.71315
B3GNT2	-0.593195	0.239689	0.202436	-0.249068	-1.43591	-1.64758
CD53	-1.2835	0.49672	0.0301725	-0.371774	-1.64852	-1.01333
AQP3	-1.89025	1.04132	0.363143	-0.540734	-2.89041	-1.2509
ITGB4	-0.738054	0.827015	0.4157	-0.379571	-2.57959	-1.13794
FLNB	-0.903174	0.535699	0.71614	-0.598998	-2.2544	-1.31749
CDH3	-0.968988	0.663069	0.689475	-0.870811	-3.17136	-1.62923
LAMB3	-1.20867	1.21649	0.028271	-0.360532	-2.74055	-1.5811
IL1RN	-0.570835	1.1068	-0.0504017	-0.588278	-3.06426	-1.99393
CYP26B1	0.366274	0.00177198	-0.412425	-0.520339	-1.13252	-2.15785
IL1RL2	0.0351359	0.620104	-0.584493	-0.176182	-1.09575	-1.43331
SPHK1	0.523798	-0.157872	0.0690873	-0.417832	-1.20004	-0.933355
COL26A1	0.125493	-0.663099	-0.174532	-0.712671	-1.42692	-1.30929
WWP2	0.126725	0.0552358	0.376796	-0.286789	-1.14109	-0.707557
PLEKHB2	0.0640668	0.0716912	-0.0776646	-0.645663	-1.14616	-0.664118
JCHAIN	0.550672	-2.4218	0.793605	-1.57557	-0.377124	0.0119728
HAPLN1	0.186937	-0.762934	0.826226	-0.693781	-0.725606	-0.954423
COL9A2	-0.658785	-1.63656	1.53449	-0.983472	-2.64435	-1.44871
TLR4	-0.0391462	0.139996	-0.107977	-2.11616	-0.603822	-1.02676
UGT3A2	0.703607	-0.22062	0.014764	-5.55865	-2.06903	-1.95139
AKR1B10	-0.443887	0.0764137	0.28593	-2.1969	-0.506461	-1.83406
HSP90B1	0.26843	0.131925	-0.0232459	-1.02837	-0.414503	-0.619314
MMP1	0.549334	0.0636362	0.114995	-4.70012	-2.93985	-3.84041
VEGFC	-0.0703777	0.36654	-0.0174617	-2.11058	-0.843356	-1.75126
CYSTM1	0.146195	0.356959	0.0326604	-1.42924	-0.701174	-0.911115
SERPINE1	0.0603772	0.716186	-0.226747	-3.26164	-2.26942	-2.81075
PDE8A	-0.00543626	0.268457	-0.0274285	-1.07589	-0.630066	-0.94737
SFTPD	0.0533333	0.70149	0.0858528	-3.25196	-1.8107	-2.98258
MME	0.566821	-0.799612	-0.207989	-1.81747	-0.653055	-1.82493
SLC9B2	0.0846851	-0.10251	-0.0165312	-0.748589	-0.153201	-0.893549
AKR1B1	0.177443	-0.0347329	-0.0278259	-1.33082	-0.391918	-1.53092
SCGB1A1	0.68761	-0.141216	-0.271982	-1.51991	-0.716334	-2.02933
SLC43A3	0.489018	0.0625607	-0.138297	-1.31984	-0.442953	-2.0986
SRF	-0.0509775	0.0565932	0.37626	-0.830515	-0.61987	-1.3735
NES	0.537386	-0.386291	0.400631	-1.72231	-1.08077	-3.49507
FADS2	0.489143	-0.17784	0.30595	-1.84068	-1.01997	-2.54501
ITGA5	0.519721	0.100621	0.088757	-1.83773	-1.25791	-2.93927
PTP4A3	0.529416	0.0235675	0.178032	-1.28619	-1.03526	-1.96202
ITGB3	0.288491	-0.20397	0.46552	-1.84883	-0.76663	-1.43749
CHN1	0.232847	-0.231124	0.411321	-1.22439	-0.818835	-1.42449
TAGLN2	0.0124834	0.412324	0.241096	-1.21383	-1.08782	-1.38182
FADS3	0.132607	0.154127	0.426014	-1.08433	-0.886788	-1.32729
IBSP	-0.844393	0.255651	0.911357	-4.21308	-3.11939	-4.69948
MMP12	-0.476485	0.527979	0.447698	-3.43392	-2.56723	-3.63402
TIMP1	0.331386	0.328043	0.23084	-1.13174	-0.932322	-1.36051
FILIP1L	0.0258845	-0.104301	-0.107077	-0.679911	-0.538792	-0.787697
CD14	0.288464	-0.0664078	0.479077	-1.06559	-1.01223	-1.01878
CD34	0.114192	0.289023	0.374746	-1.45331	-1.59873	-1.60576
TBC1D1	0.117173	0.252766	0.263272	-1.03567	-0.905049	-0.954872
MMP9	0.255886	0.151049	0.634432	-3.6496	-3.31414	-3.2938
CP	1.3424	-0.938843	-0.411312	-3.90956	-2.27976	-0.457582
HP	1.14888	-1.1359	0.206075	-3.61662	-2.64484	-0.924866
TFRC	0.173868	-0.285366	0.310461	-0.673943	-0.929449	-0.322587
TNFAIP2	0.042075	-0.0178863	0.435786	-1.10858	-1.14454	-0.695704
CTSE	0.0937842	0.434152	0.429012	-3.18792	-2.50566	-1.66813
TNFRSF1B	0.202497	0.276535	0.452515	-1.55845	-1.33853	-1.09804
CLU	0.574874	-0.190265	0.392065	-1.27469	-1.57995	-0.876271
CHI3L1	0.608618	-0.0446279	0.459454	-2.89192	-3.19629	-2.40558
MMP13	1.28222	-1.52511	-0.383135	-4.88317	-4.31338	-3.33911
PLEKHO1	0.270767	0.0354701	0.145991	-0.860543	-0.580715	-0.450591
COX1	0.415185	-0.0164327	-0.654141	-0.705321	-0.891405	-0.347597
ATP8	1.05926	-1.90701	-4.54202	-4.63383	-5.80675	-1.49863
ND4L	1.22168	-1.82995	-3.95704	-4.69208	-6.03366	-1.55146
PTGS2	-0.0176621	0.712689	-1.50077	-2.85576	-2.26096	-0.242459
CXCL8	0.309167	1.13959	-1.53711	-5.94655	-2.24798	-1.31146
IDO1	0.748088	0.826206	-1.61987	-5.37875	-2.69649	-1.01814
IL1B	0.438377	1.12263	-1.69948	-5.98823	-3.30597	-1.70721
INHBA	0.860874	0.0201649	-0.488353	-1.39166	-0.693631	-0.949812
ACOD1	0.240434	1.05618	-0.779593	-4.32491	-2.64265	-2.58641
SRGN	0.39886	0.537233	-0.427166	-2.33068	-1.22353	-1.38076
ARG1	0.538851	0.73135	-0.805374	-2.64975	-2.42316	-1.97538
C1orf162	0.239302	1.18856	-1.24004	-4.50828	-3.47454	-2.63563
SMC4	0.165167	0.379545	-0.212751	-0.929522	-0.693321	-0.404104
HBB2	0.103237	-2.46645	-2.84046	-3.06766	-1.41323	-2.18734
TMTC2	0.377885	-0.0558144	-0.307169	-0.0566664	0.194111	-0.0301749
PTN	0.907354	-1.39997	-1.30958	-0.290972	1.74816	-2.53819
ASPN	1.08494	-2.10723	-1.37375	-0.678384	2.37489	-3.32067
POSTN	0.637419	-1.08862	-1.0125	0.00801149	1.84192	-1.60494
GLT8D2	0.635776	-0.830344	-0.668061	-0.352154	1.56806	-1.3059
CPXM1	0.665307	-0.38521	-0.0967366	0.281725	0.862984	-1.41427
ITGA11	0.924163	-0.861791	-0.165132	0.0183513	0.980024	-1.84749
IGDCC4	0.727056	-1.00646	-0.544169	-0.1651	0.64431	-1.42456
LRRC15	1.07036	-0.985447	-0.14041	0.677274	1.21488	-1.49756
MFAP4	0.746641	-0.973072	-0.132817	0.425548	1.27856	-1.6799
TWIST2	0.646308	0.142004	-0.747731	0.0716511	1.05492	-1.50927
ALDH1A2	0.0207344	-0.344118	-0.104332	-0.383669	0.969769	-1.79957
SGCE	0.427022	-0.53646	-0.344185	0.0809442	1.50448	-1.35743
VGLL3	0.174971	-0.146536	-0.0809315	0.186046	1.18845	-0.952655
ITM2A	0.326812	-0.631199	-0.196552	0.0225032	1.83849	-1.86723
FREM1	0.212814	-0.368051	-0.00645454	0.0670841	1.18231	-1.14374
ADAMTS17	0.540088	-0.700966	0.466961	-0.256192	0.568678	-1.29681
PRELP	0.582004	-1.4363	0.587114	0.466034	0.766429	-1.03105
ISG15	0.611617	-0.823232	0.524174	0.237184	0.699736	-0.642062
ADCY7	0.366964	-0.25116	0.264761	-0.118115	0.764848	-0.136378
CCN2	0.183153	-0.596385	0.321487	-0.425292	0.691397	-0.711166
LRRC32	0.313879	-0.2952	0.494076	0.0184969	0.89541	-0.247192
CNNM2	0.387893	-0.552158	0.281786	0.239311	1.08123	0.00818366
SVEP1	0.482479	-0.947572	-0.0865163	-0.173257	0.848773	-0.422506
MEDAG	0.345219	-0.0944687	-0.154365	0.536076	1.55739	-0.580367
CAPN6	-0.129243	-0.726228	-0.700279	1.28867	2.08663	-1.24199
TNMD	0.649984	-0.0357787	-0.249046	1.71098	2.57267	-1.11036
EPYC	-0.858837	-2.39789	-1.30483	0.25853	1.38915	-1.59557
PDGFRL	0.534998	-1.11132	-0.0680084	0.573729	1.81138	-0.650045
GALNT16	0.464893	-0.811125	0.148785	0.595681	1.37272	-0.774345
C1QTNF5	0.49003	-0.521256	0.0781357	0.485479	1.28219	-0.527121
SHFL	0.204302	-0.389054	0.307536	0.85548	0.740375	-0.151975
ITGBL1	-0.0353966	-1.30193	0.362905	1.27107	1.6888	-0.33827
PLXDC2	-0.29653	-0.0888787	0.185611	1.16805	0.846328	-0.403942
ZBTB47	0.377919	-0.352373	-0.0555298	0.907348	0.663237	-0.680357
GPC3	0.444723	-0.416257	-0.0736164	1.6344	1.46867	-0.209552
ADGRB2	0.333589	-0.231542	-0.131298	1.25948	0.985686	-0.331083
SNCAIP	0.650596	-0.605951	-0.129558	0.348648	0.304479	-0.169423
CDON	0.414141	-0.229325	-0.174071	0.428289	0.160827	-0.267507
CORIN	0.72348	-0.0147202	-0.651539	2.0334	3.46191	0.737083
BCKDHB	-0.104137	-0.451679	-0.691494	0.938772	1.33908	0.170063
TMEM117	0.0905255	-0.0066367	0.0195899	0.754453	0.792377	0.263121
RERG	-0.466977	-1.15549	-1.21967	0.910057	0.986049	-0.553925
BEND5	0.213941	-0.130349	-0.214671	0.83122	0.900508	0.132313
DISP1	0.217612	-0.395256	-0.57094	0.779655	0.584882	-0.0954411
FBXO10	0.437171	0.217937	-0.506368	1.45949	1.00985	0.681418
WNT5B	0.232154	0.0473801	-0.685681	0.869224	0.429499	0.0446318
COL24A1	0.605601	-1.31863	-1.05374	-0.786289	1.02067	-0.696883
PAMR1	0.684902	-1.47144	-0.85327	-0.296637	1.55351	-1.26473
ECM2	0.861411	-1.52286	-0.71008	-0.0988564	1.58682	-1.29214
OGN	0.352357	-1.7914	-1.02244	-0.300598	2.00103	-1.26346
LGR5	-0.00160646	-1.55276	-1.07637	-0.485337	0.951351	-0.901571
NCAM1	0.440202	-0.339809	0.142208	-0.169237	1.45892	0.224448
CPQ	0.419646	-0.669676	-0.337963	-0.430044	1.09563	0.088569
IGF1	0.411262	0.0706725	-0.0985856	-0.0750625	1.36328	0.0909644
IFT57	0.21006	-0.312694	-0.485461	0.0405628	1.04718	0.115569
PRKD1	0.187681	-0.319082	-0.313761	0.045904	1.15378	-0.126183
FBLN7	0.377375	-1.13753	0.0445789	0.446816	1.39212	0.475601
ANGPTL7	0.673264	-1.17661	-0.270965	0.116306	1.68331	0.356778
ENOX1	0.589961	-0.719059	-0.295134	-0.0463589	0.635907	0.417257
RND2	0.579576	-0.711531	-0.297423	-0.0736505	1.19742	0.726249
COCH	1.06415	-1.92274	-1.39324	0.516754	3.00175	1.29892
DPT	0.99829	-0.619833	-1.14344	0.684162	1.54362	0.00190927
RCAN2	0.613565	-0.728924	-0.934792	0.306323	1.08451	0.0510804
SUSD4	0.740445	-0.472228	-1.36357	1.02769	1.72118	0.442297
TBX15	0.469961	-0.348187	-0.582288	0.574835	0.840146	0.131111
COL14A1	0.938364	-1.95151	-0.903332	1.72831	2.56159	-0.619275
LNX1	0.492138	-1.03113	-0.384809	0.749138	1.00224	-0.140895
PODN	0.617461	-0.78565	-0.132709	1.63108	1.97579	0.360025
FBN2	0.562875	-0.891432	-0.475865	1.23503	2.0094	0.0282153
THBS4	1.24978	-1.92124	-1.32937	1.39478	3.10938	-0.693778
FNDC5	0.679428	-0.690425	-0.57955	0.688636	0.880798	0.123963
OSR2	0.60129	-1.09126	-0.691102	0.357367	0.801121	-0.309052
FAM214A	-0.600856	-0.973403	-0.327086	0.243742	1.3647	0.559406
THY1	0.0964646	-0.434196	0.446586	0.458037	1.52471	0.611045
APH1B	-0.110714	-0.192171	-0.204279	0.0637681	0.823438	0.643167
FRA10AC1	-0.149813	-0.327364	-0.312303	0.210026	1.09071	0.631414
TTC32	-0.0149595	-0.218046	-0.482919	0.351032	1.10806	0.662431
C11orf74	0.36946	-0.0814586	-0.660561	0.221918	2.21829	1.30422
HGF	-0.263074	-0.242796	-0.0120557	0.0994384	0.740481	-0.0409563
IDE	-0.987964	-0.42409	-0.110128	0.370786	1.81698	-0.0653818
VEGFD	-0.590851	0.0183161	-0.238187	1.05555	2.62278	-0.487697
NT5C3A	-0.387005	-0.447228	-0.0543024	0.592122	1.3771	-0.484898
SFRP2	-0.208183	-0.902302	-0.000700243	1.16412	3.38761	-0.4797
VCAM1	-0.140144	-0.15161	-0.186718	-0.167037	1.44628	0.381323
SEMA3C	-0.220381	0.077569	0.170314	-0.0291524	1.1195	-0.0898502
ACAD11	-0.191134	-0.23797	0.143785	-0.018367	1.03033	-0.20119
FOSB	-1.34031	0.168846	-2.2319	-1.7198	-1.49697	2.48113
SGSM1	-0.0786021	0.192243	-0.172166	-0.0348233	0.433317	2.24694
B4GALNT1	0.213041	0.49154	-0.230613	0.271563	0.843646	1.62786
BAZ2B	0.121506	-0.165893	-0.445965	0.475159	0.0663845	1.29235
ETV5	0.346373	-0.131153	-0.432368	0.380522	0.284419	1.2732
SLU7	0.225721	-0.198427	-0.363348	0.498943	0.328765	1.21731
TSTD1	0.190298	0.0658686	-0.317561	0.724213	-0.0674524	1.3583
MYO6	0.127233	-0.00648185	-0.264447	0.594762	-0.236731	1.34241
ZBTB20	0.232035	0.0919581	-0.162463	0.228312	-0.045479	1.31094
SNTB2	0.378152	-0.167403	-0.229106	0.369464	-0.391214	1.82445
ZKSCAN1	0.425387	-0.255726	-0.403577	0.395447	-0.461027	1.79145
NR4A1	-0.101034	-0.845376	-0.185384	-2.02353	-1.113	2.22451
MYOC	-1.30127	-0.708976	0.559975	-1.31945	0.807957	2.58519
CEMIP	0.611694	-0.524461	0.273859	-0.302079	0.401881	1.20831
INSR	0.552431	-0.364176	-0.0231356	-0.268572	-0.0932663	1.3813
LPL	0.587809	-0.75324	-0.0522879	0.128104	0.214436	1.63404
SPOCK2	0.459262	-0.339434	0.35935	0.204875	-0.0983599	1.39779
ZFYVE26	0.0806731	-0.203935	0.133222	0.22198	0.0348298	1.4293
EPHX1	0.222606	-0.25954	0.409497	0.257449	0.318951	1.20935
S100A1	0.335205	-0.994414	0.748765	0.366588	0.416586	1.49769
BCORL1	0.32664	-0.379575	0.296126	0.187227	0.488588	0.987126
SEMA4D	0.164084	-0.60959	0.429397	0.759741	0.212001	1.30267
DES	0.708151	-0.603986	0.250918	0.905913	0.40827	2.24015
CST3	0.325621	-0.464831	0.220536	0.628062	0.105632	1.56071
PRKCE	0.104208	-0.402555	0.0106435	0.356095	0.20109	1.16672
SYNE1	0.199334	-0.485559	0.00969225	0.307525	0.385332	1.21917
ACSS2	-0.328891	-0.299511	-0.0949231	0.1691	0.608665	1.06791
TNFSF14	-0.151922	-0.638873	0.28523	0.485125	1.34037	2.04749
KIZ	-0.126185	-0.690869	-0.156633	0.207595	0.523733	1.10952
MMRN1	-0.0871172	-0.465775	0.0106173	-0.0684294	2.1208	1.74093
MAOB	-0.171539	-0.408841	-0.201266	0.427358	1.09527	0.99531
ABI3BP	-0.380618	-0.944747	-0.225083	0.39167	1.54457	1.52989
C1QA	-0.0893669	-0.639319	0.0908298	-0.269988	1.44975	2.7658
LRRK2	-0.115535	-0.456125	-0.731805	-0.575388	0.52911	1.66812
KALRN	-0.0641737	0.00420306	-0.118442	-0.41751	0.629166	1.06873
DNAH2	-0.490798	-0.0895568	-0.662074	-0.715172	2.10757	3.85891
FRAS1	0.238694	-1.48071	-1.37629	-0.725984	0.944786	1.94213
C1QC	0.275096	-1.27744	-0.341615	-0.377593	1.06797	1.44117
CCL21	0.585912	-1.39266	0.0241765	-0.661099	1.11542	2.03568
HECTD4	0.00703316	-0.14504	-0.196343	0.213557	0.209322	1.24582
RNase_MRP	0.583058	-0.0135324	-0.183503	0.462814	0.758057	2.76621
ARID5B	0.121005	-0.319581	-0.146581	0.112316	0.300207	1.35864
RPS21	0.166812	-0.0494377	-0.326851	0.244665	0.658254	1.37778
PGM2	-0.382664	-0.440854	-0.411921	0.202019	0.561506	1.62273
WDR59	-0.125798	-0.0849584	-0.193529	0.164747	0.626746	1.67585
RYR1	0.0511968	-0.194373	-0.218409	0.550849	1.71854	3.44591
CALHM5	-0.182787	-0.528451	-0.390861	0.608594	1.23589	1.77555
RPL24	-0.0559602	-0.279546	-0.330945	0.270902	0.807283	1.07876
KRTAP11-1	-2.57647	-3.19459	-3.32588	-0.44201	1.92054	3.72407
RPS12	-0.125573	-0.135267	-0.4258	0.111649	0.697433	1.05207
MMAA	0.0201309	-0.065645	-0.378686	0.241625	0.894143	1.2723
RPS20	-0.10595	-0.325952	-0.272043	-0.0146918	0.684981	1.19534
RPL26	-0.221806	-0.257068	-0.39282	0.0548538	0.889352	1.15563
GPRC5D	-2.67474	-2.649	-2.68719	-0.863687	2.1106	3.96369
RPL35A	-0.0547979	-0.225877	-0.570252	0.384572	0.893643	1.3513
SLC24A5	-0.363113	-0.569111	-1.32976	0.437157	1.19438	1.7497
SMTNL2	-0.00844351	-0.232746	-0.500014	0.373369	0.45899	0.891497
KRT39	-1.92654	-2.63777	-4.74634	0.728391	1.56678	3.50229
METTL5	-0.0541787	0.184402	-0.276741	0.39552	0.512189	0.997193
DBI	-0.0457375	0.0876211	-0.306267	0.335136	0.427925	1.20314
CPVL	-1.08025	-1.37644	-2.57812	0.117825	0.29759	3.07819
PGM5	-0.418186	0.187316	0.159666	0.116075	0.990985	0.907361
INPP5B	-0.360849	-0.242007	-0.0837905	0.304729	0.860361	0.652754
TCN1	-1.57268	-0.65737	0.266481	1.04489	2.2202	2.36292
ALMS1	-0.617687	0.0640912	-0.29206	0.3393	0.735657	1.87292
FNIP2	-0.405853	-0.188979	-0.0624263	0.262753	0.406922	1.30052
LIPH	-1.33811	-0.634309	-1.11839	1.30301	0.8897	2.44687
ZCWPW1	-0.346691	0.105574	-0.109911	0.832781	0.609683	1.47796
ZNF800	-0.267398	0.180066	-0.173617	0.677475	0.8541	1.12374
RPL23A	-0.706346	-0.0111782	-0.624479	0.618972	1.06125	1.43909
RAB3IP	-0.862604	-0.107725	-0.682407	0.51968	0.872822	1.28324
KRT33A	-3.66565	-1.87438	-2.31553	0.126786	1.60835	3.87664
IL1R2	-0.336381	-0.0392021	-0.267975	0.774229	1.14717	1.95718
FAT3	0.150951	0.0642086	-1.20942	-0.440758	0.866659	1.30939
FST	0.370729	-0.337364	-1.1165	-0.486541	0.609736	0.189316
CCN3	0.112771	-0.35335	-1.37107	-1.04608	1.0226	0.646905
CILP	1.00923	-0.723826	-1.02002	1.79031	2.13009	3.23733
KRT28	-0.501226	-2.82014	-2.53967	0.913926	1.04765	2.41538
MLANA	-0.296526	-1.51872	-1.19433	0.771272	1.88585	2.15033
ARL13B	-0.051148	-0.433074	-0.764036	0.55542	1.02618	1.08175
PTPRD	0.127965	-0.672575	-0.899566	-0.0255653	1.10239	0.917459
VPS13C	0.113244	-0.659766	-0.614531	0.113168	0.807817	0.698942
KCTD19	0.235401	-1.70849	-1.43855	-0.121115	1.7089	1.43262
FHOD3	0.306322	-0.819949	-1.0252	0.568935	0.883469	1.03937
KCNK2	0.265156	-0.545613	-0.983491	0.333946	0.683636	1.00058
EGFLAM	0.683482	-1.33954	-0.430193	0.977994	1.12062	0.757283
MOXD1	0.487206	-2.03138	-1.3326	1.46603	1.24532	1.24061
NPNT	0.46514	-1.07264	-1.03146	0.948874	1.16843	0.62235
ZNF45	0.454618	-0.474634	-0.505846	0.322547	0.805043	0.531252
LAMA2	0.843332	-1.26396	-0.854682	1.03391	2.25969	1.33797
OSR1	0.780082	-1.39058	-1.42876	1.33173	2.1255	1.32427
SLIT2	0.45758	-0.728433	-0.754541	0.760835	1.4564	0.712737
PIGB	0.0684068	-0.62127	-0.369309	0.477802	1.0002	0.384616
KAZALD1	0.603787	-1.58549	-0.161568	1.69578	2.14468	1.35818
DPEP1	0.583703	-1.49587	0.0874385	3.09924	3.94261	2.4478
ITIH5	0.259015	-0.702633	-0.286613	1.33313	1.59525	0.942569
TIMP3	0.128403	-0.479737	-0.119066	0.221621	0.688107	0.502623
ENPEP	0.117169	-0.711901	-0.486317	0.269599	1.49501	0.925108
IGFBP6	0.469679	-0.597916	-0.291449	0.707029	2.253	1.07517
SEMA3A	0.24381	-0.613697	-0.305032	0.537095	1.74231	0.840318
TEC	-0.481775	0.039165	-0.484443	0.94311	0.0526389	0.899915
GPAM	-0.506487	-0.0250755	-0.343569	0.95776	0.0639959	0.853007
SPINK5	-0.47062	-0.0826195	-0.362819	1.12877	0.17127	1.22293
FOXN1	-0.445648	0.186366	-0.42839	1.81976	0.184289	2.01358
PTPN3	-0.517358	-0.157508	-0.185159	1.05136	-0.118623	1.22868
SH3RF2	-0.438237	0.168995	-0.119593	1.72336	0.174298	2.05377
NHSL1	-0.0983823	0.0957477	-0.160756	1.13298	-0.0475699	1.07006
RASAL1	-0.434436	-0.0757673	-0.619004	2.068	-0.0129273	1.96588
TMCC3	-0.60281	0.474038	-0.265888	0.746988	0.0894038	1.20704
THEM5	-0.793173	0.476229	-1.86451	1.30779	-0.0998325	2.39631
KAT8	0.11188	0.000466842	0.0539164	1.11074	0.107817	1.06071
ZNRF3	0.0439927	-0.130212	0.102511	1.08951	0.0951805	1.12757
TENM2	0.010285	0.0410124	-0.0969416	1.31562	-0.273915	1.63422
MAGIX	-0.329844	-0.329058	-0.693968	1.83139	-0.523293	2.02629
SLC1A6	-1.81764	-1.11384	-0.527821	1.55284	-1.10277	2.84869
NOX5	-0.0848091	-0.404852	0.522202	1.87642	-0.163777	2.8178
ABCA3	0.00525034	-0.124935	0.387591	1.11977	-0.31996	1.29517
ABCC10	-0.266887	-0.045359	0.0558218	1.01919	-0.307886	0.952352
STIM1	-0.271543	-0.00355722	0.0959327	1.07971	-0.21934	1.13726
FBXW7	0.0788779	-0.113616	-0.567261	0.788116	-0.203458	1.17721
PERM1	0.0693958	-0.285694	-0.891763	1.94365	-0.144155	1.86656
GATA3	0.107783	-0.13027	-0.772604	1.83431	0.0209235	1.91586
SLC6A2	0.124534	-0.99609	-0.934735	2.73264	0.0523398	1.92333
C17orf64	0.309321	-0.517389	-0.378032	2.23782	-0.0957426	1.81707
ADGRL1	0.363217	-0.0704823	0.050815	1.39627	0.206856	0.959725
PHYHIP	0.423881	-0.469555	-0.149282	3.11128	0.106703	2.06646
KRTCAP3	0.0903944	0.216654	-0.200039	1.60859	0.0907123	1.02548
CAMKK1	0.0433837	-0.160404	-0.339101	1.60233	-0.184472	0.948269
CYP27C1	-0.127255	-0.232331	-0.44905	1.15475	0.0404524	0.717737
P2RX7	-0.158249	-0.256218	-0.37457	1.51099	0.188184	1.33598
DRC1	-0.346305	-0.17013	-0.345814	1.27975	-0.0501641	0.953011
FAAH	-0.382684	0.221585	0.627587	0.738573	-0.496699	1.2965
PAWR	-0.940206	-0.173208	0.421829	0.832235	-0.372118	0.991677
GSDMA	-1.74643	-0.0749472	0.799753	1.00095	-0.899787	1.0665
TTC22	-1.55193	-0.147684	0.860929	1.02683	-0.858588	1.1099
LRRC1	-0.709219	0.331914	-0.147806	1.24808	-0.412601	0.970271
CCDC120	-0.53736	0.120241	0.0599396	1.27591	-0.132674	1.08257
GDPD3	-0.596202	0.258019	0.136896	1.80536	-0.127899	1.60093
CDSN	-1.13726	0.32212	0.279852	1.9672	-0.762099	1.08007
TMEM54	-0.873804	0.261489	0.426952	1.39145	-0.588585	0.812842
GRHL1	-0.972048	-0.112355	0.200646	1.20962	-0.616328	1.12185
DAPK2	-0.615831	0.294424	0.278963	1.6131	-0.371392	1.16578
CAMSAP3	-0.69211	-0.00637694	0.320031	1.80176	-0.767729	1.42099
CALML5	-1.13091	0.145627	0.0822187	1.37886	-0.194886	1.36414
MPZL3	-1.13222	-0.155394	0.0857349	1.12218	-0.174282	0.972303
AOX4	-1.6168	-0.240061	0.138381	1.5111	-0.188095	1.12518
LYPD6B	-1.65687	0.461968	0.181217	0.860737	-0.326104	1.37649
KLK7	-1.13143	0.307211	0.443399	1.1849	-0.589069	0.965213
SLC34A2	-1.44337	0.406651	0.262891	1.18885	-0.46428	1.39482
CRYBG2	-0.850795	0.359601	0.273614	1.26808	-0.268202	1.15593
STRA6	0.170443	0.217135	0.37391	0.599067	-0.80927	1.34789
MFSD2A	-0.355567	0.38319	-0.661584	0.872032	-0.678605	1.58477
TRERF1	0.0864493	0.309127	-0.174952	0.83141	-0.147236	0.783312
PALMD	-0.550232	0.00436128	-0.247365	0.790264	-0.439243	1.4396
BARX2	-1.18335	0.243936	-0.374136	0.710449	-1.27242	2.01514
BLVRA	-0.166673	0.0596533	0.0411548	0.573374	-0.588241	1.50765
KRT8	-0.0793172	0.184955	-0.299659	0.598334	-0.745873	1.75642
TOB1	-0.296282	-0.0602563	-0.178451	0.64579	-0.651305	1.09436
SMPD2	-0.106104	0.18653	0.0530312	0.772272	-0.540015	1.20778
DOCK8	0.0469561	0.0256202	0.0165857	0.987641	-0.316796	1.45051
STARD10	-0.0810704	0.133495	-0.0617864	0.931091	-0.373122	1.38923
KSR1	0.154798	-0.331222	0.383575	1.74801	-0.272524	0.35661
SH3GLB2	0.0705142	-0.390217	0.119672	1.08282	-0.0284611	0.4553
VWA2	0.109701	-1.25145	0.298942	1.94452	-0.471707	0.780576
CYP4B1	0.801	-1.09081	-0.0950394	2.82039	-1.22057	1.66844
CYP27A1	-0.0557096	-0.247272	0.171587	1.08647	-0.0905464	0.793954
KIAA1211L	0.236734	-0.350924	0.146841	2.25032	-0.0800147	1.43355
RGMB	-0.11207	-0.485433	-0.0330198	1.34825	-0.707759	0.461405
IL20RA	-0.120418	-0.325602	-0.157032	1.27909	-0.694913	0.565461
PYCARD	0.069932	-0.0315765	0.161644	2.01164	-0.163311	0.987237
CASTOR1	0.0530801	-0.177802	0.281939	1.57128	-0.125459	0.625903
NLRC5	-0.27613	-0.529765	0.700272	0.899237	-0.322638	1.11692
ALDH5A1	-0.391725	-0.205769	0.486443	1.20758	-0.235093	1.07341
GPT2	-0.291435	-0.571511	0.401713	1.33591	-0.605058	0.933418
VIPR1	-0.442256	-1.57495	0.520349	3.21432	0.369728	2.85414
ATP9A	-0.379438	-0.53813	0.139081	0.887291	0.0211201	0.662316
BNIPL	-0.472338	-0.806502	0.452299	2.06613	0.000169815	0.995813
NTRK2	-0.00520961	-0.875641	0.258645	1.81629	0.245139	0.824104
KLK5	-1.03264	0.385812	0.904442	1.59763	-2.19072	-0.0387783
SULT2B1	-0.813637	0.738164	0.381471	1.47975	-1.40002	0.630554
EPHB6	-0.849186	0.315966	0.474935	1.42318	-1.10636	0.769696
PLA2G4D	-1.56284	0.0702253	0.138812	0.964528	-1.81436	0.404071
MOCS1	-0.280687	0.0826265	0.340945	1.72511	-0.917496	-0.224747
KRT10	-0.472574	0.0267284	0.289219	2.65424	-0.810872	-0.346088
CDHR1	-0.171445	0.154359	-0.356013	1.60051	-1.57952	-0.191034
IL18BP	0.155849	0.153582	-0.02385	1.49153	-0.958165	-0.287139
HEXIM2	0.191179	-0.0201274	0.0134824	1.18813	-0.219037	0.4947
VDR	0.0807958	-0.0286314	-0.0233106	1.47771	-0.405878	0.394566
TLCD1	-0.0576729	0.127403	-0.0854175	1.46797	-0.454218	0.5565
PHGDH	0.0746913	-0.0828673	-0.116021	1.29255	-0.374827	0.633872
RAPGEFL1	-0.0192111	-0.0234974	-0.266997	2.36995	-0.651583	1.0166
HSPB1	-0.0165639	0.260472	0.190793	1.30785	-0.475011	0.427761
ACSBG1	-0.0142504	-0.0559991	-0.19174	1.61464	-1.15855	0.608179
FAT2	-0.307007	0.129778	0.162923	1.37189	-1.01222	0.775269
SYTL1	-0.277676	0.230267	0.160727	1.60607	-0.803519	1.15914
B4GALNT3	-0.425064	0.107754	0.0392289	1.33144	-0.845182	0.934036
MAP3K6	-0.177444	0.429172	-0.0137896	1.29068	-0.708064	0.99975
IGSF9	-0.313463	0.26481	-0.210434	1.64403	-1.44258	0.934916
WNT10A	-0.0525577	0.363266	-0.0320177	1.58539	-0.804002	0.82553
CDK3	0.236064	0.132514	-0.200151	1.83931	-0.615564	1.34826
SYT12	-0.100641	0.301994	0.19985	2.14937	-0.416289	1.68624
AP1G2	-0.00753039	-0.162682	0.0421642	2.16665	-0.549639	1.49399
MARVELD2	-0.0897486	0.0748969	-0.0140826	1.42422	-0.3766	0.846387
KRT1	-0.500663	-0.29674	-0.711109	2.99616	-1.58347	1.59654
POU2F3	-0.36457	-0.391949	0.580139	2.00521	-0.105431	-0.0217449
L1CAM	-0.561987	-0.250137	0.838939	2.29718	-0.898879	-0.422452
PSAPL1	-0.817191	-0.610887	1.10896	2.64706	-0.801923	0.0933179
MAPRE3	0.22914	-0.321733	-0.172635	1.73368	0.210665	-0.188277
COQ8A	0.302307	-0.351845	0.141035	1.73786	0.367532	0.0364072
PRNP	-0.220977	0.185846	-0.270648	1.72807	0.204528	-0.125297
EXOSC10	-0.230366	0.320134	-0.0737656	1.77088	0.0154932	-0.270019
LPCAT2	-0.606305	-0.658772	-0.156451	1.41297	0.342993	0.497218
ETFB	-0.0108188	0.0178894	0.341398	1.05577	0.420196	0.617264
F3	-0.611088	-0.242133	-0.0337753	1.84721	0.241869	0.238107
PLXNB3	-0.362534	-0.27764	0.435792	2.32431	0.478008	0.506374
SPTBN4	-1.15784	-0.217001	0.237365	3.03212	0.943153	2.06079
ADAMTS18	-0.571214	-0.2718	-0.127983	1.30178	0.373665	0.962919
RUBCN	-0.585544	-0.0826527	0.0435533	1.06112	0.502075	0.947895
RORA	-0.578364	-0.0785733	-0.0111439	1.24684	0.369682	1.05957
ANXA9	-1.32455	-0.4739	0.0482961	1.93291	0.32394	1.66938
IL1RAP	-0.282725	0.112957	-0.279406	1.26358	0.155486	0.865944
TSPYL2	-0.326882	0.235746	-0.0751322	0.995603	0.320316	0.700984
PLA2G4E	-0.755631	0.430325	0.228646	1.96266	0.541092	1.0189
PLA2G2F	-0.968326	-0.0762177	0.312331	2.50883	0.403334	0.775723
KCTD1	-0.336963	0.017257	-0.235581	1.35739	0.228235	0.407269
IFNLR1	-0.440441	-0.103653	0.0714167	1.88684	-0.0376649	0.745381
MAPK13	-0.499786	0.216048	-0.0742075	1.80333	-0.0833527	0.899761
MAML3	-0.62227	-0.333503	0.225352	1.40837	-0.0755544	0.660209
MAPT	-0.92829	-0.129848	0.32346	2.08975	0.441375	1.2695
LPIN3	-0.814416	-0.27355	0.0280084	2.16684	0.407437	1.61253
DENND2D	-0.620048	-0.337381	-0.230562	1.56375	0.133751	1.21764
CUL9	-0.16136	-0.000434353	0.0731988	0.94694	-0.0612501	0.718825
FAM83C	-0.870656	-0.325974	-0.0783609	1.6866	-0.211636	1.0153
CASZ1	-0.669395	-0.438962	-0.0417397	1.79441	-0.246314	0.888598
SERPINA12	-1.73981	0.481215	0.160045	1.57032	0.642436	0.504055
ALOX12B	-1.85972	0.7815	0.4813	1.6761	-0.150908	0.846432
ASPRV1	-2.30689	0.338578	0.768263	1.48095	-0.126137	0.147264
ANKRD35	-0.714545	0.0120993	0.497903	1.46475	-0.20324	0.645128
PPL	-1.18973	0.230279	0.546716	1.54248	-0.517872	0.303369
HOMER2	-1.14783	-0.701184	0.852285	1.80203	-0.232698	0.77246
TGM5	-1.53927	-0.330543	0.651194	1.64934	-0.200113	1.15418
ERBB3	-1.02164	-0.0754715	0.601908	1.20174	-0.313294	0.935043
RIPOR3	0.171498	-0.914278	-0.300382	1.35571	0.952401	-0.136416
GPNMB	0.25374	-0.755326	0.343118	2.40637	1.1116	0.380538
EMC9	0.299573	-0.33273	0.152541	1.0859	0.475386	0.563873
PIK3R1	0.101742	-0.707137	-0.171549	1.11942	0.438712	0.33153
BOC	0.224337	-0.963387	0.066159	1.19914	0.457466	0.317768
WNT16	-0.216996	-1.81185	-0.197955	1.54605	0.618258	0.21043
THRA	0.329982	-0.858605	-0.364291	1.16879	0.741428	0.323853
KRT2	0.876258	-1.82302	-0.875971	3.22552	0.990367	0.579438
KRT15	0.606393	-0.827059	-1.77024	2.15441	-0.27223	0.523475
FGFR2	0.436452	-0.883316	-0.697051	1.87494	0.0974061	1.05363
NR1D1	0.370414	-0.600873	-0.313242	1.75749	0.135317	0.646096
EXTL1	0.786316	-0.90843	-0.643541	2.18442	-0.607412	0.635985
AZGP1	0.974802	-1.72998	-1.00204	2.3398	-0.530721	0.857001
DNAJC12	0.082166	-1.7346	-1.79255	1.52465	1.09144	0.571639
SCRN3	0.182249	-1.07679	-0.768799	1.43984	1.16672	0.673533
GDA	-0.670239	-2.90262	-1.91721	2.61432	1.69221	1.3087
HTR4	-0.859705	-2.54056	-2.32721	2.49937	0.902143	0.769234
TSC22D3	0.0246217	-0.205091	-0.373218	1.19463	0.517617	0.351557
ZNF74	0.112517	-0.121094	-0.182798	1.27204	0.284451	0.372641
ALOXE3	0.147351	-0.0911295	-0.763601	2.55414	0.988482	1.30113
KRBA1	-0.0411148	0.0225855	-0.308377	0.796811	0.389191	0.465004
ATG9B	-0.277727	-0.573922	-2.03613	2.73559	1.10706	1.455
GDPD2	0.266847	-0.539209	-1.19406	1.8676	0.570621	1.15888
SLC49A4	-0.039477	-0.246621	-0.544937	1.16018	0.28765	0.676585
H2AFJ	0.268685	-0.000460636	-0.0611607	1.03075	0.493771	0.703136
RARRES2	0.544571	-0.95542	-0.273793	0.589392	0.621446	1.04738
NFKBIL1	0.317554	-0.30057	-0.000428166	0.269735	0.442326	0.827064
GFRA2	0.553758	-2.11881	-0.193114	0.557179	0.208417	1.54396
ADAMTSL3	0.837081	-2.42655	-0.348119	-0.202605	0.378731	1.33036
GSN	0.55724	-0.746422	0.0228366	0.135911	0.520101	1.16354
ACKR4	-0.0286294	-2.60686	-0.232348	0.766779	0.546341	0.599845
ATP12A	-1.40586	-3.84711	0.62581	1.46412	0.175727	1.2391
CHI3L2	-0.426295	-1.93335	0.979653	1.09879	1.01978	1.72933
SOSTDC1	-1.03823	-0.775	-0.858035	1.22817	1.03028	2.00517
LIMCH1	-0.251988	-0.0968827	0.00979605	0.81783	0.841322	1.1601
TARSL2	0.0615454	-0.0899705	0.147415	0.652646	0.609534	0.882053
ARL4A	-0.389695	-0.615812	-0.505548	0.651831	0.607745	1.15357
SBSPON	-0.225452	-0.308244	-0.109385	0.986088	0.9614	1.59148
KRT72	-0.714717	-2.52549	-1.35395	1.0988	0.55209	2.89623
KRT26	-1.96302	-3.65154	-2.4747	0.399125	1.00232	2.85285
WASF3	0.276787	-1.10687	-0.272927	1.32968	1.35143	2.33505
PRR9	-1.51172	-3.70322	-2.82629	0.624512	1.14002	2.43957
ATP8A1	-0.38849	-0.898554	-0.745951	0.88943	0.473247	1.70824
ID2	-0.232464	-0.47975	-0.407748	1.31785	0.661789	2.02518
PADI3	-0.741035	-1.50436	-0.471571	1.33331	0.653757	2.37865
FRY	-0.375197	-0.611686	-0.264374	0.790781	0.30746	1.37551
S100A3	-0.666141	-1.08496	-1.24083	1.04479	1.21315	3.39155
SLC24A3	-0.332946	-0.661563	-0.600208	1.0584	0.705042	2.74868
NCKAP5	-0.389556	-0.668878	-0.110956	0.703981	0.558714	1.46911
C11orf96	0.0169531	-0.243323	0.19715	0.713872	0.772992	1.66685
PLEKHA7	-0.55506	-0.547863	-0.47002	1.32889	0.26819	1.89538
RHBG	-0.747204	-0.853575	-0.281605	1.71213	-0.217362	2.39852
LSR	0.0295727	-0.317249	-0.0632492	1.70174	0.247401	1.95657
TST	-0.0350531	-0.331249	0.124966	1.49059	0.395253	1.76443
RPS5	0.130038	-0.0798679	-0.00399573	0.58895	0.261698	1.27777
EML4	-0.234995	-0.142626	-0.333658	0.575382	0.130158	1.22408
RPLP1	0.0496269	0.0888509	-0.0166364	0.563837	0.339666	1.03788
PSORS1C2	-0.734284	-0.656084	-0.987047	1.23615	0.391167	3.12639
SRCIN1	-0.221714	-0.80031	-0.860945	2.73986	0.851898	2.77185
EXPH5	-0.358993	-0.943433	-0.724537	1.50739	0.346736	1.47239
ANK3	-0.184321	-0.612967	-0.0469372	1.69936	0.324558	1.38871
ESYT3	-0.542618	-0.664316	-0.331833	1.54375	0.478527	1.20823
TSPOAP1	-0.293065	-0.421138	-0.321815	1.88097	0.588862	1.62284
CITED2	0.135501	-0.250892	-0.00987803	0.766502	0.482242	0.774206
RARRES1	-0.311061	-1.69472	-0.633365	0.951552	0.472354	1.37548
WNT11	-0.40135	-1.08087	-0.128044	1.9723	0.681033	2.03967
SLC15A1	-0.872185	-1.73317	-0.887539	1.83911	0.645413	2.3589
2021-03-08	-0.00730098	-0.738125	0.172896	1.04372	0.466424	1.24117
EFHD1	-0.00180042	-0.989874	0.458504	2.13153	1.51424	2.50128
SLC39A6	-0.00407112	-0.726099	-0.624714	0.860914	0.528533	0.697977
ASAP3	0.333927	-0.528173	-0.382254	1.6156	0.820141	1.45361
CIART	0.160508	-0.427454	-0.31719	1.19462	0.678106	0.980164
KRT25	-0.0921043	-2.77911	-2.11047	1.76191	0.506359	1.98917
MSX2	-0.0352749	-1.50624	-1.12005	1.15995	0.257251	1.29027
KRT85	0.00793335	-2.71676	-1.77222	2.02315	0.973213	3.04385
KRT73	0.311009	-2.65194	-1.88277	1.54841	0.81564	2.5977
HUNK	0.0355111	-0.928109	-0.608442	1.40618	0.442733	1.62854
KRT32	0.199371	-1.8655	-2.05653	1.91398	0.513079	2.50717
CERS4	0.564275	-0.600676	-0.409441	1.4458	0.746193	1.81943
TFDP2	0.27246	-0.235711	-0.164014	0.738654	0.378276	0.836946
PTGER4	0.0358093	-0.47189	-0.907142	1.2477	-0.0140752	0.963701
DTX3	0.265874	-0.100284	-0.291844	0.711067	0.229412	0.780504
SSR4	0.294396	0.000971358	-0.0779174	0.748741	0.395856	0.706944
PON1	-0.395042	-0.559993	-1.47788	1.51965	0.975143	2.23167
ALCAM	-0.0770493	-0.459724	-0.907383	0.726854	0.539329	1.31263
TPD52L1	0.0194232	-0.593963	-0.744527	1.22788	0.208228	2.01591
TFAP2B	0.0708039	-0.486884	-1.01049	1.22947	0.331736	2.04421
CCDC181	0.227689	-0.386778	-0.874317	1.04417	0.51399	1.65228
LRRIQ1	0.0337487	-0.654764	-1.32039	1.17831	0.52177	2.2616
TBC1D4	0.00876913	-0.464071	-0.439553	0.622826	0.274503	0.956341
PRPSAP2	0.211675	-0.209066	-0.288371	0.600904	0.472831	0.989734
SELENBP1	0.372932	-1.07278	-0.254693	1.42506	0.363428	1.99172
CLYBL	0.256582	-0.712039	-0.0926883	0.855759	-0.149036	1.17023
CD82	0.198809	-0.712851	0.252926	1.4493	0.0450143	1.3582
CTTNBP2	-0.439869	-1.34904	-0.894023	1.32198	-0.231956	1.32479
DNAJB12	0.191075	-0.22503	0.0993592	0.899376	0.200007	0.79725
CNTFR	0.735099	-2.22406	-1.52528	1.11835	-0.0678762	1.43163
GLI2	0.578993	-1.04872	-1.05295	0.985178	0.431145	1.04117
PRPF40B	0.514444	-0.474428	-0.274554	0.863665	0.384776	1.33576
SLC22A7	0.568735	-1.44018	-1.00443	1.75863	0.70136	2.54302
KRT35	0.512664	-2.21145	-1.87137	1.81023	0.783991	3.40103
ITGB7	0.392602	-0.217011	-0.16987	0.483154	0.328919	0.975481
LHX2	0.445458	-2.4357	-1.25887	1.24412	0.390337	3.08691
ALOX15B	0.967735	-2.45086	-1.43014	2.20388	0.658114	1.76583
ACSS1	0.308714	-1.03188	-0.489395	1.10285	0.144658	0.739614
CIB2	0.424158	-0.242294	-0.044878	0.833306	0.502213	0.547611
TMEM42	0.200212	-0.412457	-0.109397	0.826124	0.42982	0.620916
HPGD	-0.0966968	-2.11171	-1.3623	1.40129	0.451292	1.05435
ADAMTSL4	0.299244	-0.28152	-0.0149197	0.70421	0.133091	0.588721
PRSS53	0.784652	-1.38987	-0.753008	1.51444	-0.14879	1.21766
PARD3B	0.31634	-0.477125	-0.0923627	0.818206	0.362169	0.92315
KHK	0.439225	-0.277546	0.0591216	0.852847	0.31272	0.891684
KRT71	0.511151	-2.47921	-1.19779	2.51581	0.211733	2.22846
ARHGEF28	0.197189	-0.670164	-0.21453	1.27348	0.279571	1.02524
PTGS1	0.622457	-0.864422	-0.452161	2.00371	0.639687	1.56468
FAM180B	-0.36236	-0.465911	0.710921	2.26282	2.4403	1.90307
TMEM45A	-0.475962	-0.853304	-0.0514997	0.948467	1.24487	0.72801
AQP9	-1.40075	-1.59003	-0.719362	1.13043	0.914076	1.13124
TLR3	-0.414488	-0.682669	0.180747	0.769652	0.835246	1.00682
KERA	-0.840907	-2.20123	-0.521307	0.720875	1.29191	0.556025
BBOX1	-0.804504	-2.53175	-1.01722	2.04689	1.38901	1.38067
CREG1	-0.070599	-0.660154	0.358133	1.08172	0.695092	0.812726
ISOC1	-0.207281	-0.305537	-0.273245	0.754466	0.59967	0.334584
SLC40A1	-0.983548	-1.33908	-1.05062	0.902613	0.731521	0.46841
SCEL	-1.04461	-1.61834	-0.837611	1.57907	1.39597	0.638492
POF1B	-1.50251	-0.964516	-0.293746	1.49302	1.62814	0.508815
HAL	-1.36786	-1.29903	-0.351458	1.68721	0.875256	0.2899
C1orf68	-1.06823	-0.296449	0.298667	2.89949	1.98451	1.11093
LVRN	-0.102719	0.0661383	-0.732092	0.771168	0.767693	0.443955
CPA4	-0.327565	-0.14522	-0.884334	1.54291	1.29539	0.951558
PPIP5K1	-0.461321	0.101011	-0.589247	0.344435	0.793386	0.740136
CSTA	-0.649605	-0.0704455	-0.567726	1.46263	1.6606	0.852351
STAMBP	-0.333982	-0.115605	-0.275249	0.661649	0.732839	0.694071
MEST	-0.49576	-0.223907	-0.66808	0.542442	0.800209	0.552558
SDR42E1	-1.10842	-0.796929	-0.437894	1.29638	1.82092	1.0916
KRT23	-1.61202	-1.40667	-0.988694	1.0526	1.56724	1.67658
SERPINB13	-1.40531	-0.886858	-0.787234	1.86496	1.8798	1.72906
2021-03-03	-0.230146	-0.170197	-0.0355936	0.662873	0.619314	0.62147
MFAP5	-0.202231	-0.419572	-0.497768	2.26975	3.62271	2.9376
TEX14	-0.276588	-0.811571	-0.335179	1.24906	1.47495	1.21071
SULT1C2	-0.707231	-1.89651	-1.05755	2.18407	2.80024	2.80052
ENTPD3	-0.149174	0.107884	-0.170611	0.935061	0.705102	0.891215
LYST	-0.49363	-0.706535	-0.93808	1.19738	0.680336	0.890363
COL4A5	-0.592915	-0.646133	-1.09935	1.36158	0.580442	0.893995
GABRP	-1.45288	-2.56465	-2.14715	1.46196	1.39363	2.37902
PRLR	-0.580394	-1.5264	-1.23557	1.75487	1.38651	2.09534
RGN	-0.96203	-2.02376	-1.69937	2.13437	1.89989	2.32045
EML6	-0.418927	-1.30009	-1.82369	3.13647	2.37395	2.99408
LIPM	-1.12033	-1.33239	-1.40759	1.75633	1.21028	1.82614
TYRP1	-0.77075	-2.48198	-3.09579	1.87101	1.72592	2.31695
RETREG1	-0.122345	-0.5691	-0.721614	0.888111	1.08123	1.11384
PMEL	-0.597045	-2.33508	-2.30615	2.01242	1.55216	2.87363
CRNN	-1.62805	-2.66841	-2.68105	1.11922	1.29513	2.90753
WFDC5	-1.70488	-0.264108	0.813188	0.917631	0.503035	0.808296
ALDOC	-1.42147	-0.360119	1.05793	1.59201	0.606617	0.243922
TMPRSS11E	-2.73129	-1.41081	0.448908	1.37932	0.979125	0.27233
ACSBG2	-2.16497	0.248244	0.676137	0.618829	1.46285	0.745539
FMO2	-2.02266	-0.530355	0.0904269	1.36549	1.70311	0.367022
SERPINB7	-2.3137	-0.609898	0.166396	1.33998	1.91859	-0.346049
C2	-0.523239	-0.755304	1.12826	0.64101	0.825156	1.62828
FRZB	-1.32487	-0.94299	1.25222	1.37071	1.29808	1.48611
SLC10A6	-0.979787	0.334975	0.543171	0.653244	0.201654	1.99485
CFAP157	-0.447586	0.0432243	0.126274	0.653564	0.237649	1.293
KRTDAP	-1.34305	-0.0845543	0.0412408	0.886043	0.3359	1.68603
ACE2	-1.57339	-0.455828	0.240221	1.22016	0.375557	0.590488
CWH43	-1.7071	-0.316599	-0.298871	1.25626	0.310993	0.816644
IL16	-0.411766	-0.297028	0.417524	1.05106	0.231534	1.17545
TNFAIP8L3	-0.812999	-0.496218	0.112625	1.07227	0.0489187	1.11159
NFE2L3	-1.54981	-0.541146	0.375819	0.861073	0.143535	1.73704
SLC5A1	-1.73645	-0.769608	0.217345	1.04074	-0.300264	1.10367
CHMP4C	-1.11545	-0.144537	-0.425575	0.812961	0.419278	1.08235
BPIFC	-0.95128	-0.0705981	-0.0509426	0.697864	0.60754	1.09863
CHCHD6	-0.316246	0.2245	0.0879152	0.970394	0.458157	1.19505
ACP7	-0.968029	0.15418	-0.171747	1.1693	0.113127	1.47403
SPTLC3	-1.38712	-0.474306	-0.234614	0.922978	-0.0888411	1.10652
MPP7	-1.14786	-0.0444509	-0.218474	0.924734	0.149318	0.998135
DNASE1L2	-1.05228	-0.220147	0.271512	1.10239	1.03315	2.02692
LHFPL5	-0.799666	-0.367163	0.441073	1.69473	1.18586	1.93576
SERPINB8	-1.70879	-1.23516	-0.61772	0.510633	0.505756	1.19283
MCTP2	-0.812168	-0.508902	0.051555	0.53945	0.459876	0.89525
TPRG1	-1.76164	-0.887913	-0.161907	1.01193	0.957233	1.4899
SH3TC2	-1.076	-0.75407	0.185723	1.1319	0.588288	2.0131
SDR16C5	-0.692941	-0.537502	-0.112033	0.774526	0.306766	1.2042
ACAD10	-0.0659463	-0.065749	0.325754	0.786683	0.51853	1.11321
MEGF9	-0.689196	-0.288378	-0.0386313	0.948013	0.231328	1.49805
OCLN	-1.09256	-0.740742	-0.382994	0.931206	0.187865	1.25513
CDK5RAP1	-0.308492	-0.139465	-0.0415838	0.586801	0.308061	0.897316
LRP4	-0.457033	-0.279976	-0.147068	1.36658	0.663418	1.42491
PSAT1	-0.979629	-0.759575	-0.581841	1.12818	0.495506	1.48571
FRMPD1	-0.278284	-0.145637	0.468259	1.73675	0.688621	1.91668
CGN	-0.895402	-0.716689	-0.138417	2.05594	0.495957	2.0553
